# Supplementary material for: Nociceptor sodium channels shape subthreshold phase, upstroke, and shoulder of action potentials
Source: J Gen Physiol. 2025 Jan 21;157(2):e202313526. doi: 10.1085/jgp.202313526 (PMC11748974; doi:10.1085/jgp.202313526)
Supplement: Table S1 — shows overview of all used cell lines and their culture media and supplements. [file jgp_202313526_tables1.xlsx]

## Sheet: TS1 Cell culture details
Supplemental Table 1: Overview of all used cell lines and their culture media and supplements
cell line	cell type	culture media and supplements
HEK293T (purchased by Sigma-Aldrich, St. Louis, Missouri, USA)	human embryonic kidney cells	Dulbecco's modified Eagle medium (DMEM) with L-Glutamine (Gibco, Thermo Fisher Scientific, Waltham, Massachusetts, USA) + 10% fetal bovine serum (FBS; Biochrom AG, Berlin, Germany)
ND7/23 (purchased by Sigma-Aldrich, St. Louis, Missouri, USA)	mouse neuroblastoma (N18 tg 2) x rat dorsal root ganglion neuron hybrid cells	DMEM with high glucose level (4,5 g/l) and L-Glutamine (Gibco, Thermo Fisher Scientific, Waltham, Massachusetts, USA) + 10% FBS
HEK293 rNav1.3 (Cummins et al., 2001)	human embryonic kidney cells, stably transfected with pcDNA3-rNav1.3 plasmid	DMEM with high glucose level (4,5 g/L) and L-Glutamine + 10% FBS + 0,5 mg/ml Geneticin disulphate (G418; Carl Roth GmbH + Co. KG, Karlsruhe, Germany)
HEK293 hNav1.5 (Eberhardt et al., 2015)	human embryonic kidney cells, stably transfected with pTracer-hNav1.5 plasmid	Dulbecco's modified Eagle medium F-12 (DMEM/F-12) with L-Glutamine (Gibco, Thermo Fisher Scientific, Waltham, Massachusetts, USA) + 10% FBS + 100 µg/ml Zeocin (Invivogen, San Diego, California, USA)
HEK293 mNav1.6 (Herzog et al., 2003 and Laezza et al., 2009)	human embryonic kidney cells stably transfected with pCIN5-mNav1.6 plasmid	DMEM/F-12 with L-Glutamine + 10% FBS + 0,5 mg/ml G418
HEK293 hNav1.7 (Körner et al., 2018; vector by Klugbauer et al., 1995)	human embryonic kidney cells stably transfected with pcDNA3-hNav1.7 plasmid	DMEM/F-12 with L-Glutamine + 10% FBS + 0,5 mg/ml G418
References
Cummins, T.R., F. Aglieco, M. Renganathan, R.I. Herzog, S.D. Dib-Hajj, and S.G. Waxman. 2001. Nav1.3 sodium channels: rapid repriming and slow closed-state inactivation display quantitative differences after expression in a mammalian cell line and in spinal sensory neurons. J Neurosci. 21:5952-5961. doi: 10.1523/JNEUROSCI.21-16-05952.2001.
Eberhardt, E., S. Havlicek, D. Schmidt, Andrea S. Link, C. Neacsu, Z. Kohl, M. Hampl, Andreas M. Kist, A. Klinger, C. Nau, J. Schüttler, C. Alzheimer, J. Winkler, B. Namer, B. Winner, and A. Lampert. 2015. Pattern of Functional TTX-Resistant Sodium Channels Reveals a Developmental Stage of Human iPSC- and ESC-Derived Nociceptors. Stem Cell Reports. 5:305-313. doi: 10.1016/j.stemcr.2015.07.010.
Herzog, R.I., T.R. Cummins, F. Ghassemi, S.D. Dib-Hajj, and S.G. Waxman. 2003. Distinct repriming and closed-state inactivation kinetics of Nav1.6 and Nav1.7 sodium channels in mouse spinal sensory neurons. J Physiol. 551:741-750. doi: 10.1113/jphysiol.2003.047357.
Körner, J., J. Meents, J.P. Machtens, and A. Lampert. 2018. β1 subunit stabilises sodium channel Nav1.7 against mechanical stress. J Physiol. 596:2433-2445. doi: 10.1113/jp275905.
Klugbauer, N., L. Lacinova, V. Flockerzi, and F. Hofmann. 1995. Structure and functional expression of a new member of the tetrodotoxin-sensitive voltage-activated sodium channel family from human neuroendocrine cells. Embo j. 14:1084-1090. doi: 10.1002/j.1460-2075.1995.tb07091.x.
Laezza, F., A. Lampert, M.A. Kozel, B.R. Gerber, A.M. Rush, J.M. Nerbonne, S.G. Waxman, S.D. Dib-Hajj, and D.M. Ornitz. 2009. FGF14 N-terminal splice variants differentially modulate Nav1.2 and Nav1.6-encoded sodium channels. Mol Cell Neurosci. 42:90-101. doi: 10.1016/j.mcn.2009.05.007.
