# Supplementary material for: Nociceptor sodium channels shape subthreshold phase, upstroke, and shoulder of action potentials
Source: J Gen Physiol. 2025 Jan 21;157(2):e202313526. doi: 10.1085/jgp.202313526 (PMC11748974; doi:10.1085/jgp.202313526)
Supplement: Table S2 — shows duration of command voltage ramps. [file jgp_202313526_tables2.xlsx]

## Sheet: TS2 Duration of Ramps
Supplemental Table 2: Duration of command voltage ramps
Ramp rate [mV/ms]	Duration for 140mV [ms]
0.1	1400
0.2	700
0.4	350
0.6	233.333
1.2	116.667
2	70
4	35
6	23.3333
