# Supplementary material for: Nociceptor sodium channels shape subthreshold phase, upstroke, and shoulder of action potentials
Source: J Gen Physiol. 2025 Jan 21;157(2):e202313526. doi: 10.1085/jgp.202313526 (PMC11748974; doi:10.1085/jgp.202313526)
Supplement: Table S3 — shows multiple comparisons of V50 values of voltage dependency of activation and fast inactivation measurement. [file jgp_202313526_tables3.xlsx]

## Sheet: TS3 V50 Act, Inact mult comp
Supplemental Table 3: Multiple comparisons of V50 values of voltage dependency of activation and fast inactivation measurement
			Nav1.1		Nav1.2		Nav1.3		Nav1.5		Nav1.6		Nav1.7		Nav1.8
	Activation	Nav1.1			ns	>0,9999	ns	>0,9999	****	<0,0001	ns	>0,9999	***	0.0005	ns	0.0538	Nav1.1	Inactivation
		Nav1.2	ns	>0,9999			ns	>0,9999	****	<0,0001	ns	>0,9999	ns	0.1267	***	0.0002	Nav1.2
		Nav1.3	ns	0.9995	ns	>0,9999			****	<0,0001	ns	>0,9999	*	0.0178	**	0.0021	Nav1.3
		Nav1.5	****	<0,0001	****	<0,0001	****	<0,0001			****	<0,0001	ns	0.0616	****	<0,0001	Nav1.5
		Nav1.6	**	0.0038	**	0.0081	*	0.0164	****	<0,0001			ns	0.1855	****	<0,0001	Nav1.6
		Nav1.7	*	0.0127	*	0.025	*	0.0468	****	<0,0001	ns	0.9998			****	<0,0001	Nav1.7
		Nav1.8	****	<0,0001	****	<0,0001	****	<0,0001	****	<0,0001	****	<0,0001	****	<0,0001			Nav1.8
			Nav1.1		Nav1.2		Nav1.3		Nav1.5		Nav1.6		Nav1.7		Nav1.8
Activation data: adjusted P value of Tukey's multiple comparisons test
Inactivation data: adjusted P value of Dunn's multiple comparisons test
