# Supplementary material for: Nociceptor sodium channels shape subthreshold phase, upstroke, and shoulder of action potentials
Source: J Gen Physiol. 2025 Jan 21;157(2):e202313526. doi: 10.1085/jgp.202313526 (PMC11748974; doi:10.1085/jgp.202313526)
Supplement: Table S4 — shows multiple comparisons of slope values (k) of voltage dependency of activation and fast inactivation measurement. [file jgp_202313526_tables4.xlsx]

## Sheet: TS4 k Act, Inact mult com
Supplemental Table 4: Multiple comparisons of slope values (k) of voltage dependency of activation and fast inactivation measurement
			Nav1.1		Nav1.2		Nav1.3		Nav1.5		Nav1.6		Nav1.7		Nav1.8
	Activation	Nav1.1			ns	>0,9999	**	0.0015	ns	>0,9999	**	0.0039	*	0.0332	****	<0,0001	Nav1.1	Inactivation
		Nav1.2	ns	>0,9999			*	0.0131	ns	>0,9999	*	0.03	ns	0.189	****	<0,0001	Nav1.2
		Nav1.3	ns	>0,9999	ns	>0,9999			**	0.0036	ns	>0,9999	ns	>0,9999	**	0.0028	Nav1.3
		Nav1.5	ns	>0,9999	ns	>0,9999	ns	>0,9999			**	0.009	ns	0.0676	****	<0,0001	Nav1.5
		Nav1.6	**	0.0063	ns	0.124	ns	0.9217	ns	>0,9999			ns	>0,9999	**	0.0011	Nav1.6
		Nav1.7	ns	>0,9999	ns	>0,9999	ns	>0,9999	ns	>0,9999	ns	0.3398			****	<0,0001	Nav1.7
		Nav1.8	****	<0,0001	****	<0,0001	****	<0,0001	****	<0,0001	****	<0,0001	****	<0,0001			Nav1.8
			Nav1.1		Nav1.2		Nav1.3		Nav1.5		Nav1.6		Nav1.7		Nav1.8
Data: adjusted P value of Dunn's multiple comparisons test
