# Supplementary material for: Nociceptor sodium channels shape subthreshold phase, upstroke, and shoulder of action potentials
Source: J Gen Physiol. 2025 Jan 21;157(2):e202313526. doi: 10.1085/jgp.202313526 (PMC11748974; doi:10.1085/jgp.202313526)
Supplement: Table S5 — shows multiple comparisons of window current AUC and intersection voltage of activation and SSFI Boltzmann fit curve. [file jgp_202313526_tables5.xlsx]

## Sheet: TS5 window curr mult com
Supplemental Table 5: Multiple comparisons of window current AUC and intersection voltage of activation and SSFI Boltzmann fit curves
			Nav1.1		Nav1.2		Nav1.3		Nav1.5		Nav1.6		Nav1.7		Nav1.8
	window current AUC	Nav1.1			ns	0.9045	ns	0.9297	****	<0,0001	ns	0.9999	**	0.0015	****	<0,0001	Nav1.1	intersection voltages of act/SSFI curves
		Nav1.2	ns	>0,9999			ns	0.2682	****	<0,0001	ns	0.9822	ns	0.0676	****	<0,0001	Nav1.2
		Nav1.3	ns	>0,9999	ns	>0,9999			****	<0,0001	ns	0.7801	****	<0,0001	****	<0,0001	Nav1.3
		Nav1.5	ns	>0,9999	ns	>0,9999	ns	>0,9999			****	<0,0001	****	<0,0001	****	<0,0001	Nav1.5
		Nav1.6	ns	>0,9999	*	0.0489	*	0.0493	ns	>0,9999			**	0.0053	****	<0,0001	Nav1.6
		Nav1.7	ns	>0,9999	ns	>0,9999	ns	>0,9999	ns	>0,9999	ns	>0,9999			****	<0,0001	Nav1.7
		Nav1.8	**	0.0051	****	<0,0001	****	<0,0001	**	0.0092	ns	0.6778	*	0.0175			Nav1.8
			Nav1.1		Nav1.2		Nav1.3		Nav1.5		Nav1.6		Nav1.7		Nav1.8
window current AUC data: adjusted P value of Dunn's multiple comparisons test
act/SSFI intersection data: adjusted P value of Tukey's multiple comparisons test
