# Supplementary material for: Nociceptor sodium channels shape subthreshold phase, upstroke, and shoulder of action potentials
Source: J Gen Physiol. 2025 Jan 21;157(2):e202313526. doi: 10.1085/jgp.202313526 (PMC11748974; doi:10.1085/jgp.202313526)
Supplement: Table S6 — shows multiple comparisons of fraction of channels remaining open after SSFI. [file jgp_202313526_tables6.xlsx]

## Sheet: TS6 inact bottom mult comp
Supplemental Table 6: Multiple comparisons of fraction of channels remaining open after SSFI
	fraction of channels remaining open after SSFI	Nav1.1
		Nav1.2	ns	>0,9999
		Nav1.3	ns	>0,9999	ns	>0,9999
		Nav1.5	ns	>0,9999	ns	0.2983	*	0.0126
		Nav1.6	ns	>0,9999	ns	0.3377	*	0.0148	ns	>0,9999
		Nav1.7	ns	>0,9999	ns	>0,9999	ns	0.0887	ns	>0,9999	ns	>0,9999
		Nav1.8	ns	0.138	**	0.0083	***	0.0001	ns	>0,9999	ns	>0,9999	ns	>0,9999
			Nav1.1		Nav1.2		Nav1.3		Nav1.5		Nav1.6		Nav1.7		Nav1.8
Data: adjusted P value of Dunn's multiple comparisons test
