# Supplementary material for: Nociceptor sodium channels shape subthreshold phase, upstroke, and shoulder of action potentials
Source: J Gen Physiol. 2025 Jan 21;157(2):e202313526. doi: 10.1085/jgp.202313526 (PMC11748974; doi:10.1085/jgp.202313526)
Supplement: Table S7 — shows descriptive statistics of parameters gathered from ramp current measurements. [file jgp_202313526_tables7.xlsx]

## Sheet: TS7 Ramps
Supplemental Table 7: Descriptive statistics of parameters gathered from ramp current measurements
Data is mean ± SD, n = sample size
	ramp rate (mV/ms)	Imax(ramp)/ Imax(act)	U of Imax(ramp) (mV)	n	AUC (normalized)	n
Nav1.1	0.1	0,029 ± 0,033	-47,6 ± 9	26	0,0007 ± 0,0036	24
	0.2	0,028 ± 0,025	-48,1 ± 9,8	26	0,0045 ± 0,0049	24
	0.4	0,035 ± 0,028	-47,5 ± 7,3	26	0,0049 ± 0,0041	24
	0.6	0,045 ± 0,03	-49,6 ± 4,8	27	0,0058 ± 0,0042	24
	1.2	0,08 ± 0,033	-46 ± 4,3	27	0,0112 ± 0,0044	24
	2	0,131 ± 0,041	-44,3 ± 4,4	27	0,0173 ± 0,0056	24
	4	0,248 ± 0,058	-40,4 ± 4,6	27	0,0324 ± 0,0094	24
	6	0,343 ± 0,067	-37,7 ± 4,7	27	0,0449 ± 0,01	24
Nav1.2	0.1	0,027 ± 0,029	-51,4 ± 9,2	26	0,0016 ± 0,0035	20
	0.2	0,028 ± 0,026	-48,9 ± 7,8	26	0,0024 ± 0,0039	21
	0.4	0,034 ± 0,028	-47,4 ± 6	27	0,004 ± 0,0033	22
	0.6	0,041 ± 0,026	-46,9 ± 5,6	27	0,0049 ± 0,0047	22
	1.2	0,073 ± 0,035	-44,6 ± 5,8	27	0,0103 ± 0,0074	22
	2	0,12 ± 0,048	-43,2 ± 6,1	27	0,0173 ± 0,011	22
	4	0,229 ± 0,077	-39,3 ± 5,5	27	0,0322 ± 0,0187	22
	6	0,323 ± 0,094	-37 ± 5,8	27	0,0437 ± 0,0216	22
Nav1.3	0.1	0,026 ± 0,02	-47,5 ± 6,8	26	0,0022 ± 0,0046	23
	0.2	0,042 ± 0,019	-46,8 ± 4,7	26	0,0053 ± 0,0045	23
	0.4	0,078 ± 0,019	-45,1 ± 4,5	27	0,0098 ± 0,0034	24
	0.6	0,117 ± 0,031	-43,7 ± 4,3	27	0,0151 ± 0,0055	25
	1.2	0,211 ± 0,052	-40,9 ± 4,3	27	0,0268 ± 0,0067	25
	2	0,307 ± 0,072	-39 ± 4,3	27	0,0381 ± 0,0093	25
	4	0,46 ± 0,095	-35,7 ± 4,9	27	0,0599 ± 0,0121	25
	6	0,552 ± 0,104	-33,6 ± 4,8	27	0,0718 ± 0,0153	25
Nav1.5	0.1	0,017 ± 0,015	-73,8 ± 7,6	18	0,0001 ± 0,0018	13
	0.2	0,025 ± 0,022	-71,9 ± 10	22	0,0038 ± 0,0034	15
	0.4	0,032 ± 0,02	-71,7 ± 4,4	26	0,0051 ± 0,004	15
	0.6	0,046 ± 0,026	-70,5 ± 4,6	27	0,008 ± 0,005	16
	1.2	0,092 ± 0,047	-67 ± 4,6	27	0,0194 ± 0,0098	16
	2	0,149 ± 0,07	-64,5 ± 4	27	0,0304 ± 0,0115	16
	4	0,265 ± 0,109	-60,2 ± 4,3	27	0,0567 ± 0,0184	16
	6	0,344 ± 0,138	-57,4 ± 3,8	27	0,0744 ± 0,0241	17
Nav1.6	0.1	0,032 ± 0,018	-58,2 ± 11,5	27	-0,0017 ± 0,0073	23
	0.2	0,036 ± 0,018	-57,7 ± 11,3	26	0,0041 ± 0,0051	22
	0.4	0,039 ± 0,016	-53,8 ± 6,9	27	0,0068 ± 0,0046	23
	0.6	0,051 ± 0,023	-53,1 ± 6	27	0,008 ± 0,0045	23
	1.2	0,093 ± 0,032	-47 ± 5,4	27	0,0172 ± 0,0075	21
	2	0,155 ± 0,046	-44,2 ± 5,8	27	0,025 ± 0,008	23
	4	0,308 ± 0,069	-40,6 ± 5,6	27	0,0464 ± 0,0151	22
	6	0,433 ± 0,085	-37,4 ± 6,3	27	0,0654 ± 0,0147	22
Nav1.7	0.1	0,035 ± 0,029	-56,2 ± 8	27	0,0006 ± 0,0033	20
	0.2	0,037 ± 0,027	-55,7 ± 6,2	27	0,0035 ± 0,0046	20
	0.4	0,05 ± 0,03	-51,7 ± 8	27	0,0063 ± 0,004	20
	0.6	0,067 ± 0,035	-51,7 ± 6,8	27	0,0083 ± 0,0036	21
	1.2	0,126 ± 0,046	-48,1 ± 6,7	27	0,0183 ± 0,006	21
	2	0,201 ± 0,057	-45,7 ± 6,3	27	0,0279 ± 0,0085	21
	4	0,36 ± 0,08	-41,9 ± 6,6	27	0,0498 ± 0,0159	20
	6	0,48 ± 0,089	-40 ± 6,9	27	0,0653 ± 0,0184	20
Nav1.8	0.1	0,117 ± 0,1	-0,3 ± 8,7	24	0,0247 ± 0,0265	24
	0.2	0,123 ± 0,101	-0,4 ± 8,6	26	0,0306 ± 0,0335	26
	0.4	0,133 ± 0,093	-2,6 ± 10,7	27	0,0313 ± 0,0299	26
	0.6	0,158 ± 0,11	-3,5 ± 9,6	27	0,0365 ± 0,0358	26
	1.2	0,209 ± 0,087	-5,9 ± 8	27	0,0443 ± 0,0367	27
	2	0,278 ± 0,083	-6,3 ± 5,6	27	0,0514 ± 0,0351	27
	4	0,417 ± 0,095	-4,1 ± 5,3	27	0,0728 ± 0,0304	27
	6	0,512 ± 0,109	-1,8 ± 6,3	27	0,0882 ± 0,0308	27
