# Supplementary material for: Nociceptor sodium channels shape subthreshold phase, upstroke, and shoulder of action potentials
Source: J Gen Physiol. 2025 Jan 21;157(2):e202313526. doi: 10.1085/jgp.202313526 (PMC11748974; doi:10.1085/jgp.202313526)
Supplement: Table S8 — shows multiple comparisons of normalized maximum inward current values from ramp current measurements. [file jgp_202313526_tables8.xlsx]

## Sheet: TS8 Imax Ramp mult comp
Supplemental Table 8: Multiple comparisons of normalized maximum inward current values from ramp current measurements
	ramp rate (mV/ms)	VGSC isoform	Nav1.1		Nav1.2		Nav1.3		Nav1.5		Nav1.6		Nav1.7		Nav1.8		VGSC isoform	ramp rate (mV/ms)
	0.1	Nav1.1			ns	>0,9999	ns	0.9832	ns	>0,9999	ns	0.9993	ns	0.9984	****	<0,0001	Nav1.1	0.2
		Nav1.2	ns	>0,9999			ns	0.9799	ns	>0,9999	ns	0.999	ns	0.9979	****	<0,0001	Nav1.2
		Nav1.3	ns	>0,9999	ns	>0,9999			ns	0.9614	ns	0.9998	ns	>0,9999	****	<0,0001	Nav1.3
		Nav1.5	ns	0.9968	ns	0.9989	ns	0.9991			ns	0.996	ns	0.9932	****	<0,0001	Nav1.5
		Nav1.6	ns	>0,9999	ns	>0,9999	ns	>0,9999	ns	0.9877			ns	>0,9999	****	<0,0001	Nav1.6
		Nav1.7	ns	0.9998	ns	0.999	ns	0.9987	ns	0.9649	ns	>0,9999			****	<0,0001	Nav1.7
		Nav1.8	****	<0,0001	****	<0,0001	****	<0,0001	****	<0,0001	****	<0,0001	****	<0,0001			Nav1.8
	0.4	Nav1.1			ns	>0,9999	***	0.0005	ns	>0,9999	ns	0.9998	ns	0.8608	****	<0,0001	Nav1.1	0.6
		Nav1.2	ns	>0,9999			***	0.0002	ns	>0,9999	ns	0.9979	ns	0.7602	****	<0,0001	Nav1.2
		Nav1.3	ns	0.17	ns	0.1461			***	0.0008	**	0.0024	ns	0.0538	ns	0.1962	Nav1.3
		Nav1.5	ns	>0,9999	ns	>0,9999	ns	0.1165			ns	>0,9999	ns	0.8985	****	<0,0001	Nav1.5
		Nav1.6	ns	>0,9999	ns	>0,9999	ns	0.2728	ns	0.9996			ns	0.9695	****	<0,0001	Nav1.6
		Nav1.7	ns	0.9774	ns	0.9699	ns	0.6681	ns	0.9477	ns	0.9961			****	<0,0001	Nav1.7
		Nav1.8	****	<0,0001	****	<0,0001	*	0.0207	****	<0,0001	****	<0,0001	****	<0,0001			Nav1.8
	1.2	Nav1.1			ns	0.9946	****	<0,0001	ns	0.9455	ns	0.8103	***	0.001	****	<0,0001	Nav1.1	2
		Nav1.2	ns	0.9996			****	<0,0001	ns	0.6173	ns	0.386	****	<0,0001	****	<0,0001	Nav1.2
		Nav1.3	****	<0,0001	****	<0,0001			****	<0,0001	****	<0,0001	****	<0,0001	ns	0.6188	Nav1.3
		Nav1.5	ns	0.9917	ns	0.9205	****	<0,0001			ns	0.9999	*	0.0393	****	<0,0001	Nav1.5
		Nav1.6	ns	0.9857	ns	0.8933	****	<0,0001	ns	>0,9999			ns	0.1022	****	<0,0001	Nav1.6
		Nav1.7	ns	0.0998	*	0.0317	****	<0,0001	ns	0.427	ns	0.4782			***	0.0002	Nav1.7
		Nav1.8	****	<0,0001	****	<0,0001	ns	>0,9999	****	<0,0001	****	<0,0001	****	<0,0001			Nav1.8
	4	Nav1.1			ns	0.9143	****	<0,0001	ns	>0,9999	****	<0,0001	****	<0,0001	****	<0,0001	Nav1.1	6
		Nav1.2	ns	0.9253			****	<0,0001	ns	0.8784	****	<0,0001	****	<0,0001	****	<0,0001	Nav1.2
		Nav1.3	****	<0,0001	****	<0,0001			****	<0,0001	****	<0,0001	***	0.0005	ns	0.2288	Nav1.3
		Nav1.5	ns	0.9561	ns	0.353	****	<0,0001			****	<0,0001	****	<0,0001	****	<0,0001	Nav1.5
		Nav1.6	**	0.0093	****	<0,0001	****	<0,0001	ns	0.1632			ns	0.0888	****	<0,0001	Nav1.6
		Nav1.7	****	<0,0001	****	<0,0001	****	<0,0001	****	<0,0001	*	0.0404			ns	0.4948	Nav1.7
		Nav1.8	****	<0,0001	****	<0,0001	ns	0.1624	****	<0,0001	****	<0,0001	*	0.0181			Nav1.8
	ramp rate (mV/ms)	VGSC isoform	Nav1.1		Nav1.2		Nav1.3		Nav1.5		Nav1.6		Nav1.7		Nav1.8		VGSC isoform	ramp rate (mV/ms)
Data: adjusted P value of Tukey's multiple comparisons test
