# Supplementary material for: Nociceptor sodium channels shape subthreshold phase, upstroke, and shoulder of action potentials
Source: J Gen Physiol. 2025 Jan 21;157(2):e202313526. doi: 10.1085/jgp.202313526 (PMC11748974; doi:10.1085/jgp.202313526)
Supplement: Table S9 — shows multiple comparisons of the voltage dependence of maximum inward current from ramp current measurements. [file jgp_202313526_tables9.xlsx]

## Sheet: TS9 UofImax Ramp mult comp
Supplemental Table 9: Multiple comparisons of the voltage dependence of maximum inward current from ramp current measurements
	ramp rate (mV/ms)	VGSC isoform	Nav1.1		Nav1.2		Nav1.3		Nav1.5		Nav1.6		Nav1.7		Nav1.8		VGSC isoform	ramp rate (mV/ms)
	0.1	Nav1.1			ns	0.9997	ns	0.9905	****	<0,0001	****	<0,0001	***	0.0007	****	<0,0001	Nav1.1	0.2
		Nav1.2	ns	0.3775			ns	0.9169	****	<0,0001	****	<0,0001	**	0.0037	****	<0,0001	Nav1.2
		Nav1.3	ns	>0,9999	ns	0.3334			****	<0,0001	****	<0,0001	****	<0,0001	****	<0,0001	Nav1.3
		Nav1.5	****	<0,0001	****	<0,0001	****	<0,0001			****	<0,0001	****	<0,0001	****	<0,0001	Nav1.5
		Nav1.6	****	<0,0001	**	0.0043	****	<0,0001	****	<0,0001			ns	0.9341	****	<0,0001	Nav1.6
		Nav1.7	****	<0,0001	ns	0.1246	****	<0,0001	****	<0,0001	ns	0.9288			****	<0,0001	Nav1.7
		Nav1.8	****	<0,0001	****	<0,0001	****	<0,0001	****	<0,0001	****	<0,0001	****	<0,0001			Nav1.8
	0.4	Nav1.1			ns	0.7823	*	0.0243	****	<0,0001	ns	0.4405	ns	0.9105	****	<0,0001	Nav1.1	0.6
		Nav1.2	ns	>0,9999			ns	0.5781	****	<0,0001	*	0.0124	ns	0.1293	****	<0,0001	Nav1.2
		Nav1.3	ns	0.8529	ns	0.8762			****	<0,0001	****	<0,0001	***	0.0003	****	<0,0001	Nav1.3
		Nav1.5	****	<0,0001	****	<0,0001	****	<0,0001			****	<0,0001	****	<0,0001	****	<0,0001	Nav1.5
		Nav1.6	*	0.0116	**	0.0083	****	<0,0001	****	<0,0001			ns	0.9845	****	<0,0001	Nav1.6
		Nav1.7	ns	0.2463	ns	0.206	**	0.0055	****	<0,0001	ns	0.9188			****	<0,0001	Nav1.7
		Nav1.8	****	<0,0001	****	<0,0001	****	<0,0001	****	<0,0001	****	<0,0001	****	<0,0001			Nav1.8
	1.2	Nav1.1			ns	0.9971	ns	0.0528	****	<0,0001	ns	>0,9999	ns	0.9861	****	<0,0001	Nav1.1	2
		Nav1.2	ns	0.9852			ns	0.2247	****	<0,0001	ns	0.9981	ns	0.8128	****	<0,0001	Nav1.2
		Nav1.3	ns	0.0777	ns	0.418			****	<0,0001	ns	0.0598	**	0.0039	****	<0,0001	Nav1.3
		Nav1.5	****	<0,0001	****	<0,0001	****	<0,0001			****	<0,0001	****	<0,0001	****	<0,0001	Nav1.5
		Nav1.6	ns	0.9985	ns	0.8414	*	0.0162	****	<0,0001			ns	0.9815	****	<0,0001	Nav1.6
		Nav1.7	ns	0.9106	ns	0.4456	**	0.0016	****	<0,0001	ns	0.9958			****	<0,0001	Nav1.7
		Nav1.8	****	<0,0001	****	<0,0001	****	<0,0001	****	<0,0001	****	<0,0001	****	<0,0001			Nav1.8
	4	Nav1.1			ns	0.9997	ns	0.2738	****	<0,0001	ns	>0,9999	ns	0.868	****	<0,0001	Nav1.1	6
		Nav1.2	ns	0.9963			ns	0.5145	****	<0,0001	ns	>0,9999	ns	0.6452	****	<0,0001	Nav1.2
		Nav1.3	ns	0.1262	ns	0.4242			****	<0,0001	ns	0.3626	**	0.0085	****	<0,0001	Nav1.3
		Nav1.5	****	<0,0001	****	<0,0001	****	<0,0001			****	<0,0001	****	<0,0001	****	<0,0001	Nav1.5
		Nav1.6	ns	>0,9999	ns	0.9924	ns	0.1014	****	<0,0001			ns	0.79	****	<0,0001	Nav1.6
		Nav1.7	ns	0.9828	ns	0.7818	*	0.0114	****	<0,0001	ns	0.9906			****	<0,0001	Nav1.7
		Nav1.8	****	<0,0001	****	<0,0001	****	<0,0001	****	<0,0001	****	<0,0001	****	<0,0001			Nav1.8
	ramp rate (mV/ms)	VGSC isoform	Nav1.1		Nav1.2		Nav1.3		Nav1.5		Nav1.6		Nav1.7		Nav1.8		VGSC isoform	ramp rate (mV/ms)
Data: adjusted P value of Tukey's multiple comparisons test
