# Supplementary material for: Nociceptor sodium channels shape subthreshold phase, upstroke, and shoulder of action potentials
Source: J Gen Physiol. 2025 Jan 21;157(2):e202313526. doi: 10.1085/jgp.202313526 (PMC11748974; doi:10.1085/jgp.202313526)
Supplement: Table S10 — shows multiple comparisons of normalized AUC before maximum inward current values from ramp current measurements. [file jgp_202313526_tables10.xlsx]

## Sheet: TS10 AUC Ramp mult comp
Supplemental Table 10: Multiple comparisons of normalized AUC before maximum inward current values from ramp current measurements
	ramp rate (mV/ms)	VGSC isoform	Nav1.1		Nav1.2		Nav1.3		Nav1.5		Nav1.6		Nav1.7		Nav1.8		VGSC isoform	ramp rate (mV/ms)
	0.1	Nav1.1			ns	0.9994	ns	>0,9999	ns	>0,9999	ns	>0,9999	ns	>0,9999	****	<0,0001	Nav1.1	0.2
		Nav1.2	ns	>0,9999			ns	0.9966	ns	>0,9999	ns	0.9998	ns	>0,9999	****	<0,0001	Nav1.2
		Nav1.3	ns	>0,9999	ns	>0,9999			ns	>0,9999	ns	>0,9999	ns	0.9998	****	<0,0001	Nav1.3
		Nav1.5	ns	>0,9999	ns	>0,9999	ns	0.9998			ns	>0,9999	ns	>0,9999	****	<0,0001	Nav1.5
		Nav1.6	ns	0.9985	ns	0.9941	ns	0.9837	ns	0.9999			ns	>0,9999	****	<0,0001	Nav1.6
		Nav1.7	ns	>0,9999	ns	>0,9999	ns	>0,9999	ns	>0,9999	ns	0.9992			****	<0,0001	Nav1.7
		Nav1.8	****	<0,0001	****	<0,0001	****	<0,0001	***	0.0002	****	<0,0001	****	<0,0001			Nav1.8
	0.4	Nav1.1			ns	>0,9999	ns	0.4036	ns	0.9996	ns	0.9993	ns	0.9985	****	<0,0001	Nav1.1	0.6
		Nav1.2	ns	>0,9999			ns	0.3142	ns	0.9974	ns	0.9954	ns	0.9926	****	<0,0001	Nav1.2
		Nav1.3	ns	0.9446	ns	0.884			ns	0.8098	ns	0.7267	ns	0.7915	****	<0,0001	Nav1.3
		Nav1.5	ns	>0,9999	ns	>0,9999	ns	0.9754			ns	>0,9999	ns	>0,9999	****	<0,0001	Nav1.5
		Nav1.6	ns	0.9997	ns	0.997	ns	0.9957	ns	>0,9999			ns	>0,9999	****	<0,0001	Nav1.6
		Nav1.7	ns	>0,9999	ns	0.9992	ns	0.9915	ns	>0,9999	ns	>0,9999			****	<0,0001	Nav1.7
		Nav1.8	****	<0,0001	****	<0,0001	****	<0,0001	****	<0,0001	****	<0,0001	****	<0,0001			Nav1.8
	1.2	Nav1.1			ns	>0,9999	***	0.0001	ns	0.1526	ns	0.6553	ns	0.2951	****	<0,0001	Nav1.1	2
		Nav1.2	ns	>0,9999			***	0.0002	ns	0.1648	ns	0.6709	ns	0.3138	****	<0,0001	Nav1.2
		Nav1.3	*	0.0129	**	0.0085			ns	0.7523	ns	0.075	ns	0.3326	*	0.0455	Nav1.3
		Nav1.5	ns	0.6931	ns	0.5962	ns	0.7871			ns	0.9475	ns	0.9992	***	0.0007	Nav1.5
		Nav1.6	ns	0.8749	ns	0.7963	ns	0.4089	ns	0.9996			ns	0.997	****	<0,0001	Nav1.6
		Nav1.7	ns	0.7572	ns	0.6585	ns	0.5642	ns	>0,9999	ns	>0,9999			****	<0,0001	Nav1.7
		Nav1.8	****	<0,0001	****	<0,0001	**	0.0018	****	<0,0001	****	<0,0001	****	<0,0001			Nav1.8
	4	Nav1.1			ns	>0,9999	****	<0,0001	****	<0,0001	***	0.0003	***	0.0006	****	<0,0001	Nav1.1	6
		Nav1.2	ns	>0,9999			****	<0,0001	****	<0,0001	***	0.0002	***	0.0003	****	<0,0001	Nav1.2
		Nav1.3	****	<0,0001	****	<0,0001			ns	0.9985	ns	0.8316	ns	0.8333	**	0.0045	Nav1.3
		Nav1.5	****	<0,0001	****	<0,0001	ns	0.9962			ns	0.6002	ns	0.6058	ns	0.0828	Nav1.5
		Nav1.6	ns	0.0508	ns	0.054	ns	0.0633	ns	0.449			ns	>0,9999	****	<0,0001	Nav1.6
		Nav1.7	**	0.0067	**	0.0075	ns	0.3597	ns	0.8629	ns	0.9934			****	<0,0001	Nav1.7
		Nav1.8	****	<0,0001	****	<0,0001	ns	0.0607	*	0.0263	****	<0,0001	****	<0,0001			Nav1.8
	ramp rate (mV/ms)	VGSC isoform	Nav1.1		Nav1.2		Nav1.3		Nav1.5		Nav1.6		Nav1.7		Nav1.8		VGSC isoform	ramp rate (mV/ms)
Data: adjusted P value of Tukey's multiple comparisons test
