# Supplementary material for: Nociceptor sodium channels shape subthreshold phase, upstroke, and shoulder of action potentials
Source: J Gen Physiol. 2025 Jan 21;157(2):e202313526. doi: 10.1085/jgp.202313526 (PMC11748974; doi:10.1085/jgp.202313526)
Supplement: Table S12 — shows correlation of window current values and AUC values from ramp current measurements. [file jgp_202313526_tables12.xlsx]

## Sheet: T1 Properties AP commands
Table 1: Properties of the action potentials used as voltage commands
	AP1	AP2	AP3
average resting membrane potential (mV)	-76.5	-71.9	-67.4
AP threshold voltage (mV)	-60.1	-61.2	-41
maximum AP voltage (mV)	10	11.2	59.3
voltage amplitude of AP (mV)	86.5	83.1	126.7
minimum voltage of afterhyperpolarization (mV)	-71.6	-67.7	-59.7
AP half width (ms)	3.6	2.4	3.8
time to AP peak (ms)	99.6	14.6	18
subthreshold slope (mV/ms)	0.21	1.39	1.84
upstroke slope (mV/ms)	3.31	10.64	27.1
Data was gathered with Igor Pro 9 software from IPS current clamp measurements

## Sheet: T2 Boltzmann
Table 2: Descriptive statistics of parameters obtained from fitting voltage dependency of activation and steady-state fast inactivation with the Boltzmann function
Data: mean ± SD
	voltage dependency of activation			voltage dependency of steady-state fast inactivation				intersection of activation and SSFI Boltzmann fit curves (mV)	window current (AUC)	n
	V50act (mV)	kact (1/mv)	n	V50inact (mV)	kinact (1/mV)	fraction of channels remaining open after SSFI	n
Nav1.1	-28.9 ± 4.3	8.3 ± 1.1	27	-74.3 ± 5.0	-5.6 ± 1.1	4.3% ± 5.5%	27	-56.1 ± 4.6	1.398 ± 1.054	27
Nav1.2	-29.2 ± 5.6	8.0 ± 1.0	27	-77.9 ± 6.0	-5.8 ± 0.9	3.3% ± 4.5%	27	-57.7 ± 5.6	1.073 ± 0.861	27
Nav1.3	-29.5 ± 4.9	7.8 ± 0.9	27	-76.2 ± 5.9	-6.7 ± 0.7	2.1% ± 3.5%	27	-54.7 ± 4.3	0.989 ± 0.661	27
Nav1.5	-53.3 ± 3.5	7.8 ± 0.7	27	-104.5 ± 5.7	-5.6 ± 0.7	5.9% ± 5.7%	27	-83.1 ± 4.6	1.484 ± 1.156	27
Nav1.6	-33.8 ± 4.2	7.3 ± 0.5	27	-77.9 ± 5.2	-6.9 ± 1.4	5.0% ± 3.3%	27	-56.6 ± 4.7	1.598 ± 0.608	27
Nav1.7	-33.3 ± 5.6	7.9 ± 0.8	27	-84.9 ± 6.3	-6.6 ± 1.3	5.5% ± 6.2%	27	-61.6 ± 5.6	1.533 ± 1.195	27
Nav1.8	-3.1 ± 4.5	11.8 ± 0.9	25	-66.6 ± 5.4	-9.3 ± 1.4	7.1% ± 5.5%	26	-38.9 ± 5.1	2.401 ± 1.079	25
Nav1.9*	-52.3 ± 9.8	11.0 ± 3.2	24	-68.9 ± 10.3	-12.2 ± 4.9	22.4% ± 9.8%	17	-61.0 ± 6.3	12.952 ± 4.114	15

## Sheet: TS1 Cell culture details
Supplemental Table 1: Overview of all used cell lines and their culture media and supplements
cell line	cell type	culture media and supplements
HEK293T (purchased by Sigma-Aldrich, St. Louis, Missouri, USA)	human embryonic kidney cells	Dulbecco's modified Eagle medium (DMEM) with L-Glutamine (Gibco, Thermo Fisher Scientific, Waltham, Massachusetts, USA) + 10% fetal bovine serum (FBS; Biochrom AG, Berlin, Germany)
ND7/23 (purchased by Sigma-Aldrich, St. Louis, Missouri, USA)	mouse neuroblastoma (N18 tg 2) x rat dorsal root ganglion neuron hybrid cells	DMEM with high glucose level (4,5 g/l) and L-Glutamine (Gibco, Thermo Fisher Scientific, Waltham, Massachusetts, USA) + 10% FBS
HEK293 rNav1.3 (Cummins et al., 2001)	human embryonic kidney cells, stably transfected with pcDNA3-rNav1.3 plasmid	DMEM with high glucose level (4,5 g/L) and L-Glutamine + 10% FBS + 0,5 mg/ml Geneticin disulphate (G418; Carl Roth GmbH + Co. KG, Karlsruhe, Germany)
HEK293 hNav1.5 (Eberhardt et al., 2015)	human embryonic kidney cells, stably transfected with pTracer-hNav1.5 plasmid	Dulbecco's modified Eagle medium F-12 (DMEM/F-12) with L-Glutamine (Gibco, Thermo Fisher Scientific, Waltham, Massachusetts, USA) + 10% FBS + 100 µg/ml Zeocin (Invivogen, San Diego, California, USA)
HEK293 mNav1.6 (Herzog et al., 2003 and Laezza et al., 2009)	human embryonic kidney cells stably transfected with pCIN5-mNav1.6 plasmid	DMEM/F-12 with L-Glutamine + 10% FBS + 0,5 mg/ml G418
HEK293 hNav1.7 (Körner et al., 2018; vector by Klugbauer et al., 1995)	human embryonic kidney cells stably transfected with pcDNA3-hNav1.7 plasmid	DMEM/F-12 with L-Glutamine + 10% FBS + 0,5 mg/ml G418

## Sheet: TS2 Duration of Ramps
Supplemental Table 2: Duration of command voltage ramps
Ramp rate [mV/ms]	Duration for 140mV [ms]
0.1	1400
0.2	700
0.4	350
0.6	233.333
1.2	116.667
2	70
4	35
6	23.3333

## Sheet: TS3 V50 Act, Inact mult comp
Supplemental Table 3: Multiple comparisons of V50 values of voltage dependency of activation and fast inactivation measurement
			Nav1.1		Nav1.2		Nav1.3		Nav1.5		Nav1.6		Nav1.7		Nav1.8
	Activation	Nav1.1			ns	>0,9999	ns	>0,9999	****	<0,0001	ns	>0,9999	***	0.0005	ns	0.0538	Nav1.1	Inactivation
		Nav1.2	ns	>0,9999			ns	>0,9999	****	<0,0001	ns	>0,9999	ns	0.1267	***	0.0002	Nav1.2
		Nav1.3	ns	0.9995	ns	>0,9999			****	<0,0001	ns	>0,9999	*	0.0178	**	0.0021	Nav1.3
		Nav1.5	****	<0,0001	****	<0,0001	****	<0,0001			****	<0,0001	ns	0.0616	****	<0,0001	Nav1.5
		Nav1.6	**	0.0038	**	0.0081	*	0.0164	****	<0,0001			ns	0.1855	****	<0,0001	Nav1.6
		Nav1.7	*	0.0127	*	0.025	*	0.0468	****	<0,0001	ns	0.9998			****	<0,0001	Nav1.7
		Nav1.8	****	<0,0001	****	<0,0001	****	<0,0001	****	<0,0001	****	<0,0001	****	<0,0001			Nav1.8
			Nav1.1		Nav1.2		Nav1.3		Nav1.5		Nav1.6		Nav1.7		Nav1.8
Activation data: adjusted P value of Tukey's multiple comparisons test
Inactivation data: adjusted P value of Dunn's multiple comparisons test

## Sheet: TS4 k Act, Inact mult com
Supplemental Table 4: Multiple comparisons of slope values (k) of voltage dependency of activation and fast inactivation measurement
			Nav1.1		Nav1.2		Nav1.3		Nav1.5		Nav1.6		Nav1.7		Nav1.8
	Activation	Nav1.1			ns	>0,9999	**	0.0015	ns	>0,9999	**	0.0039	*	0.0332	****	<0,0001	Nav1.1	Inactivation
		Nav1.2	ns	>0,9999			*	0.0131	ns	>0,9999	*	0.03	ns	0.189	****	<0,0001	Nav1.2
		Nav1.3	ns	>0,9999	ns	>0,9999			**	0.0036	ns	>0,9999	ns	>0,9999	**	0.0028	Nav1.3
		Nav1.5	ns	>0,9999	ns	>0,9999	ns	>0,9999			**	0.009	ns	0.0676	****	<0,0001	Nav1.5
		Nav1.6	**	0.0063	ns	0.124	ns	0.9217	ns	>0,9999			ns	>0,9999	**	0.0011	Nav1.6
		Nav1.7	ns	>0,9999	ns	>0,9999	ns	>0,9999	ns	>0,9999	ns	0.3398			****	<0,0001	Nav1.7
		Nav1.8	****	<0,0001	****	<0,0001	****	<0,0001	****	<0,0001	****	<0,0001	****	<0,0001			Nav1.8
			Nav1.1		Nav1.2		Nav1.3		Nav1.5		Nav1.6		Nav1.7		Nav1.8
Data: adjusted P value of Dunn's multiple comparisons test

## Sheet: TS5 window curr mult com
Supplemental Table 5: Multiple comparisons of window current AUC and intersection voltage of activation and SSFI Boltzmann fit curves
			Nav1.1		Nav1.2		Nav1.3		Nav1.5		Nav1.6		Nav1.7		Nav1.8
	window current AUC	Nav1.1			ns	0.9045	ns	0.9297	****	<0,0001	ns	0.9999	**	0.0015	****	<0,0001	Nav1.1	intersection voltages of act/SSFI curves
		Nav1.2	ns	>0,9999			ns	0.2682	****	<0,0001	ns	0.9822	ns	0.0676	****	<0,0001	Nav1.2
		Nav1.3	ns	>0,9999	ns	>0,9999			****	<0,0001	ns	0.7801	****	<0,0001	****	<0,0001	Nav1.3
		Nav1.5	ns	>0,9999	ns	>0,9999	ns	>0,9999			****	<0,0001	****	<0,0001	****	<0,0001	Nav1.5
		Nav1.6	ns	>0,9999	*	0.0489	*	0.0493	ns	>0,9999			**	0.0053	****	<0,0001	Nav1.6
		Nav1.7	ns	>0,9999	ns	>0,9999	ns	>0,9999	ns	>0,9999	ns	>0,9999			****	<0,0001	Nav1.7
		Nav1.8	**	0.0051	****	<0,0001	****	<0,0001	**	0.0092	ns	0.6778	*	0.0175			Nav1.8
			Nav1.1		Nav1.2		Nav1.3		Nav1.5		Nav1.6		Nav1.7		Nav1.8
window current AUC data: adjusted P value of Dunn's multiple comparisons test
act/SSFI intersection data: adjusted P value of Tukey's multiple comparisons test

## Sheet: TS6 inact bottom mult comp
Supplemental Table 6: Multiple comparisons of fraction of channels remaining open after SSFI
	fraction of channels remaining open after SSFI	Nav1.1
		Nav1.2	ns	>0,9999
		Nav1.3	ns	>0,9999	ns	>0,9999
		Nav1.5	ns	>0,9999	ns	0.2983	*	0.0126
		Nav1.6	ns	>0,9999	ns	0.3377	*	0.0148	ns	>0,9999
		Nav1.7	ns	>0,9999	ns	>0,9999	ns	0.0887	ns	>0,9999	ns	>0,9999
		Nav1.8	ns	0.138	**	0.0083	***	0.0001	ns	>0,9999	ns	>0,9999	ns	>0,9999
			Nav1.1		Nav1.2		Nav1.3		Nav1.5		Nav1.6		Nav1.7		Nav1.8
Data: adjusted P value of Dunn's multiple comparisons test

## Sheet: TS7 Ramps
Supplemental Table 7: Descriptive statistics of parameters gathered from ramp current measurements
Data is mean ± SD, n = sample size
	ramp rate (mV/ms)	Imax(ramp)/ Imax(act)	U of Imax(ramp) (mV)	n	AUC (normalized)	n
Nav1.1	0.1	0,029 ± 0,033	-47,6 ± 9	26	0,0007 ± 0,0036	24
	0.2	0,028 ± 0,025	-48,1 ± 9,8	26	0,0045 ± 0,0049	24
	0.4	0,035 ± 0,028	-47,5 ± 7,3	26	0,0049 ± 0,0041	24
	0.6	0,045 ± 0,03	-49,6 ± 4,8	27	0,0058 ± 0,0042	24
	1.2	0,08 ± 0,033	-46 ± 4,3	27	0,0112 ± 0,0044	24
	2	0,131 ± 0,041	-44,3 ± 4,4	27	0,0173 ± 0,0056	24
	4	0,248 ± 0,058	-40,4 ± 4,6	27	0,0324 ± 0,0094	24
	6	0,343 ± 0,067	-37,7 ± 4,7	27	0,0449 ± 0,01	24
Nav1.2	0.1	0,027 ± 0,029	-51,4 ± 9,2	26	0,0016 ± 0,0035	20
	0.2	0,028 ± 0,026	-48,9 ± 7,8	26	0,0024 ± 0,0039	21
	0.4	0,034 ± 0,028	-47,4 ± 6	27	0,004 ± 0,0033	22
	0.6	0,041 ± 0,026	-46,9 ± 5,6	27	0,0049 ± 0,0047	22
	1.2	0,073 ± 0,035	-44,6 ± 5,8	27	0,0103 ± 0,0074	22
	2	0,12 ± 0,048	-43,2 ± 6,1	27	0,0173 ± 0,011	22
	4	0,229 ± 0,077	-39,3 ± 5,5	27	0,0322 ± 0,0187	22
	6	0,323 ± 0,094	-37 ± 5,8	27	0,0437 ± 0,0216	22
Nav1.3	0.1	0,026 ± 0,02	-47,5 ± 6,8	26	0,0022 ± 0,0046	23
	0.2	0,042 ± 0,019	-46,8 ± 4,7	26	0,0053 ± 0,0045	23
	0.4	0,078 ± 0,019	-45,1 ± 4,5	27	0,0098 ± 0,0034	24
	0.6	0,117 ± 0,031	-43,7 ± 4,3	27	0,0151 ± 0,0055	25
	1.2	0,211 ± 0,052	-40,9 ± 4,3	27	0,0268 ± 0,0067	25
	2	0,307 ± 0,072	-39 ± 4,3	27	0,0381 ± 0,0093	25
	4	0,46 ± 0,095	-35,7 ± 4,9	27	0,0599 ± 0,0121	25
	6	0,552 ± 0,104	-33,6 ± 4,8	27	0,0718 ± 0,0153	25
Nav1.5	0.1	0,017 ± 0,015	-73,8 ± 7,6	18	0,0001 ± 0,0018	13
	0.2	0,025 ± 0,022	-71,9 ± 10	22	0,0038 ± 0,0034	15
	0.4	0,032 ± 0,02	-71,7 ± 4,4	26	0,0051 ± 0,004	15
	0.6	0,046 ± 0,026	-70,5 ± 4,6	27	0,008 ± 0,005	16
	1.2	0,092 ± 0,047	-67 ± 4,6	27	0,0194 ± 0,0098	16
	2	0,149 ± 0,07	-64,5 ± 4	27	0,0304 ± 0,0115	16
	4	0,265 ± 0,109	-60,2 ± 4,3	27	0,0567 ± 0,0184	16
	6	0,344 ± 0,138	-57,4 ± 3,8	27	0,0744 ± 0,0241	17
Nav1.6	0.1	0,032 ± 0,018	-58,2 ± 11,5	27	-0,0017 ± 0,0073	23
	0.2	0,036 ± 0,018	-57,7 ± 11,3	26	0,0041 ± 0,0051	22
	0.4	0,039 ± 0,016	-53,8 ± 6,9	27	0,0068 ± 0,0046	23
	0.6	0,051 ± 0,023	-53,1 ± 6	27	0,008 ± 0,0045	23
	1.2	0,093 ± 0,032	-47 ± 5,4	27	0,0172 ± 0,0075	21
	2	0,155 ± 0,046	-44,2 ± 5,8	27	0,025 ± 0,008	23
	4	0,308 ± 0,069	-40,6 ± 5,6	27	0,0464 ± 0,0151	22
	6	0,433 ± 0,085	-37,4 ± 6,3	27	0,0654 ± 0,0147	22
Nav1.7	0.1	0,035 ± 0,029	-56,2 ± 8	27	0,0006 ± 0,0033	20
	0.2	0,037 ± 0,027	-55,7 ± 6,2	27	0,0035 ± 0,0046	20
	0.4	0,05 ± 0,03	-51,7 ± 8	27	0,0063 ± 0,004	20
	0.6	0,067 ± 0,035	-51,7 ± 6,8	27	0,0083 ± 0,0036	21
	1.2	0,126 ± 0,046	-48,1 ± 6,7	27	0,0183 ± 0,006	21
	2	0,201 ± 0,057	-45,7 ± 6,3	27	0,0279 ± 0,0085	21
	4	0,36 ± 0,08	-41,9 ± 6,6	27	0,0498 ± 0,0159	20
	6	0,48 ± 0,089	-40 ± 6,9	27	0,0653 ± 0,0184	20
Nav1.8	0.1	0,117 ± 0,1	-0,3 ± 8,7	24	0,0247 ± 0,0265	24
	0.2	0,123 ± 0,101	-0,4 ± 8,6	26	0,0306 ± 0,0335	26
	0.4	0,133 ± 0,093	-2,6 ± 10,7	27	0,0313 ± 0,0299	26
	0.6	0,158 ± 0,11	-3,5 ± 9,6	27	0,0365 ± 0,0358	26
	1.2	0,209 ± 0,087	-5,9 ± 8	27	0,0443 ± 0,0367	27
	2	0,278 ± 0,083	-6,3 ± 5,6	27	0,0514 ± 0,0351	27
	4	0,417 ± 0,095	-4,1 ± 5,3	27	0,0728 ± 0,0304	27
	6	0,512 ± 0,109	-1,8 ± 6,3	27	0,0882 ± 0,0308	27

## Sheet: TS8 Imax Ramp mult comp
Supplemental Table 8: Multiple comparisons of normalized maximum inward current values from ramp current measurements
	ramp rate (mV/ms)	VGSC isoform	Nav1.1		Nav1.2		Nav1.3		Nav1.5		Nav1.6		Nav1.7		Nav1.8		VGSC isoform	ramp rate (mV/ms)
	0.1	Nav1.1			ns	>0,9999	ns	0.9832	ns	>0,9999	ns	0.9993	ns	0.9984	****	<0,0001	Nav1.1	0.2
		Nav1.2	ns	>0,9999			ns	0.9799	ns	>0,9999	ns	0.999	ns	0.9979	****	<0,0001	Nav1.2
		Nav1.3	ns	>0,9999	ns	>0,9999			ns	0.9614	ns	0.9998	ns	>0,9999	****	<0,0001	Nav1.3
		Nav1.5	ns	0.9968	ns	0.9989	ns	0.9991			ns	0.996	ns	0.9932	****	<0,0001	Nav1.5
		Nav1.6	ns	>0,9999	ns	>0,9999	ns	>0,9999	ns	0.9877			ns	>0,9999	****	<0,0001	Nav1.6
		Nav1.7	ns	0.9998	ns	0.999	ns	0.9987	ns	0.9649	ns	>0,9999			****	<0,0001	Nav1.7
		Nav1.8	****	<0,0001	****	<0,0001	****	<0,0001	****	<0,0001	****	<0,0001	****	<0,0001			Nav1.8
	0.4	Nav1.1			ns	>0,9999	***	0.0005	ns	>0,9999	ns	0.9998	ns	0.8608	****	<0,0001	Nav1.1	0.6
		Nav1.2	ns	>0,9999			***	0.0002	ns	>0,9999	ns	0.9979	ns	0.7602	****	<0,0001	Nav1.2
		Nav1.3	ns	0.17	ns	0.1461			***	0.0008	**	0.0024	ns	0.0538	ns	0.1962	Nav1.3
		Nav1.5	ns	>0,9999	ns	>0,9999	ns	0.1165			ns	>0,9999	ns	0.8985	****	<0,0001	Nav1.5
		Nav1.6	ns	>0,9999	ns	>0,9999	ns	0.2728	ns	0.9996			ns	0.9695	****	<0,0001	Nav1.6
		Nav1.7	ns	0.9774	ns	0.9699	ns	0.6681	ns	0.9477	ns	0.9961			****	<0,0001	Nav1.7
		Nav1.8	****	<0,0001	****	<0,0001	*	0.0207	****	<0,0001	****	<0,0001	****	<0,0001			Nav1.8
	1.2	Nav1.1			ns	0.9946	****	<0,0001	ns	0.9455	ns	0.8103	***	0.001	****	<0,0001	Nav1.1	2
		Nav1.2	ns	0.9996			****	<0,0001	ns	0.6173	ns	0.386	****	<0,0001	****	<0,0001	Nav1.2
		Nav1.3	****	<0,0001	****	<0,0001			****	<0,0001	****	<0,0001	****	<0,0001	ns	0.6188	Nav1.3
		Nav1.5	ns	0.9917	ns	0.9205	****	<0,0001			ns	0.9999	*	0.0393	****	<0,0001	Nav1.5
		Nav1.6	ns	0.9857	ns	0.8933	****	<0,0001	ns	>0,9999			ns	0.1022	****	<0,0001	Nav1.6
		Nav1.7	ns	0.0998	*	0.0317	****	<0,0001	ns	0.427	ns	0.4782			***	0.0002	Nav1.7
		Nav1.8	****	<0,0001	****	<0,0001	ns	>0,9999	****	<0,0001	****	<0,0001	****	<0,0001			Nav1.8
	4	Nav1.1			ns	0.9143	****	<0,0001	ns	>0,9999	****	<0,0001	****	<0,0001	****	<0,0001	Nav1.1	6
		Nav1.2	ns	0.9253			****	<0,0001	ns	0.8784	****	<0,0001	****	<0,0001	****	<0,0001	Nav1.2
		Nav1.3	****	<0,0001	****	<0,0001			****	<0,0001	****	<0,0001	***	0.0005	ns	0.2288	Nav1.3
		Nav1.5	ns	0.9561	ns	0.353	****	<0,0001			****	<0,0001	****	<0,0001	****	<0,0001	Nav1.5
		Nav1.6	**	0.0093	****	<0,0001	****	<0,0001	ns	0.1632			ns	0.0888	****	<0,0001	Nav1.6
		Nav1.7	****	<0,0001	****	<0,0001	****	<0,0001	****	<0,0001	*	0.0404			ns	0.4948	Nav1.7
		Nav1.8	****	<0,0001	****	<0,0001	ns	0.1624	****	<0,0001	****	<0,0001	*	0.0181			Nav1.8
	ramp rate (mV/ms)	VGSC isoform	Nav1.1		Nav1.2		Nav1.3		Nav1.5		Nav1.6		Nav1.7		Nav1.8		VGSC isoform	ramp rate (mV/ms)
Data: adjusted P value of Tukey's multiple comparisons test

[truncated: 3 more sheets: TS9 UofImax Ramp mult comp, TS10 AUC Ramp mult comp, TS12 Correlation WinCur RampAUC]
